# Supplementary material for: The evolutionary heritage and ecological uniqueness of Scots pine in the Caucasus ecoregion is at risk of climate changes
Source: Sci Rep. 2021 Nov 24;11:22845. doi: 10.1038/s41598-021-02098-1 (PMC8613269; doi:10.1038/s41598-021-02098-1)
Supplement: Supplementary file 2 — Supplementary Information 2. [file 41598_2021_2098_MOESM2_ESM.xlsx]

## Sheet: Arkusz1
	Suplementary file 2. Pairwise Fst with Null alleles corection estimated in FreeNa based on nuclear microsatleites. Acronims for the popualations as in Table S1.
		GC_01	GC_02	GC_03	LC_05	LC_04	LC_02	LC_03	GC_04	GC_05	GC_06	GC_07	GC_08	GR	GC_09	LC_06	LC_07	LC_01	GC_10	WA_2	WA_5	WA_1	WA_3	WA_4	EA_1	EA_2	EA_3	EA_4	EA_5
	GC_01	0
	GC_02	0.004	0
	GC_03	0.015	0.008	0
	LC_05	0.113	0.100	0.123	0
	LC_04	0.076	0.073	0.096	0.032	0
	LC_02	0.069	0.064	0.087	0.039	0.000	0
	LC_03	0.079NS	0.077NS	0.093	0.039	0.000	0.000	0
	GC_04	0.049	0.045	0.055	0.081	0.068	0.070	0.078	0
	GC_05	0.036	0.032	0.056	0.093	0.068	0.071	0.081	0.022	0
	GC_06	0.033	0.034	0.045	0.099	0.071	0.074	0.084	0.019	0.012	0
	GC_07	0.039	0.038	0.065	0.084	0.064	0.067	0.072	0.047	0.014	0.023	0
	GC_08	0.033NS	0.024NS	0.045	0.056	0.041	0.041	0.048	0.038	0.024	0.022	0.000	0
	GR	0.138	0.125	0.159	0.070	0.082	0.082	0.093	0.120	0.120	0.121	0.104	0.087	0
	GC_09	0.145	0.129	0.163	0.031	0.071	0.074	0.071	0.132	0.133	0.135	0.108	0.089	0.056	0
	LC_06	0.177	0.163	0.194	0.043	0.114	0.117	0.117	0.146	0.157	0.150	0.132	0.113	0.076	0.021	0
	LC_07	0.102	0.097NS	0.123	0.050	0.029	0.025	0.026	0.095	0.091	0.094	0.078	0.063	0.052	0.049	0.087	0
	LC_01	0.072	0.073	0.097	0.074	0.028	0.029	0.029	0.082	0.069	0.076	0.063	0.062	0.087	0.083	0.137	0.019	0
	GC_10	0.131	0.127	0.152	0.031	0.073	0.070	0.069	0.115	0.119	0.120	0.095	0.075	0.059	0.014	0.020	0.048	0.089	0
	WA_2	0.091	0.083	0.096	0.077	0.050	0.046	0.047	0.085	0.089	0.097	0.094	0.076	0.095	0.104	0.145	0.047	0.050	0.100	0
	WA_5	0.084	0.073	0.095	0.044	0.034	0.031	0.035	0.063	0.077	0.075	0.067	0.045	0.049	0.055	0.083	0.028	0.044	0.054	0.020	0
	WA_1	0.111	0.111	0.126	0.067	0.053	0.051	0.048	0.086	0.099	0.107	0.102	0.085	0.088	0.098	0.132	0.045	0.059	0.088	0.018	0.025	0
	WA_3	0.086	0.083	0.105	0.063	0.047	0.049	0.045	0.089	0.088	0.100	0.086	0.075	0.079	0.082	0.117	0.045	0.051	0.083	0.016	0.020	0.031	0
	WA_4	0.103	0.095	0.121	0.042	0.047	0.046	0.045	0.090	0.097	0.099	0.083	0.068	0.051	0.051	0.074	0.038	0.058	0.046	0.024	0.011	0.028	0.022	0
	EA_1	0.092	0.084	0.110	0.043	0.044	0.036	0.040	0.088	0.087	0.095	0.074	0.053	0.060	0.053	0.081	0.032	0.051	0.046	0.037	0.013	0.035	0.038	0.016	0
	EA_2	0.086	0.074	0.100	0.048	0.049	0.037	0.041	0.076	0.080	0.085	0.073	0.050	0.050	0.049	0.074	0.029	0.047	0.042	0.049	0.012	0.051	0.044	0.026	0.004	0
	EA_3	0.090	0.074	0.102	0.046	0.054	0.049	0.052	0.070	0.074	0.074	0.070	0.051	0.036	0.045	0.066	0.032	0.049	0.046	0.049	0.015	0.050	0.050	0.019	0.019	0.004	0
	EA_4	0.084	0.075	0.099	0.035	0.048	0.042	0.041	0.074	0.069	0.079	0.063	0.045	0.044	0.034	0.053	0.023	0.045	0.023	0.055	0.021	0.053	0.048	0.026	0.018	0.001	0.000	0
	EA_5	0.090	0.078	0.106	0.049	0.058	0.052	0.052	0.078	0.078	0.084	0.069	0.055	0.045	0.040	0.064	0.025	0.048	0.040	0.050	0.015	0.054	0.039	0.021	0.023	0.006	-0.002NG	-0.002NS	0
	NS- not significant
